# Supplementary material for: Scallion White and Ginger Extracts Alleviate Stress-Induced Muscle Quality Deterioration in Crucian Carp During Transportation
Source: Foods. 2026 May 8;15(10):1645. doi: 10.3390/foods15101645 (PMC13206114; doi:10.3390/foods15101645)
Supplement: Supplementary file 1 [file foods-15-01645-s001.zip]

Archive with 1 entries (1 files):
- foods-4109058-supplementary.pdf
